# Supplementary material for: Multiplex Immunofluorescence Assay with Opal Reagents for Identifying Mononuclear Cell Subsets in Kidney Allograft Rejection Types
Source: Int J Mol Sci. 2025 Nov 28;26(23):11569. doi: 10.3390/ijms262311569 (PMC12692199; doi:10.3390/ijms262311569)
Supplement: Supplementary file 1 [file ijms-26-11569-s001.zip]

Archive with 2 entries (2 files):
- Supplementary_Information_v2.pdf
- __MACOSX/._Supplementary_Information_v2.pdf
